# Supplementary material for: A Bayesian Genomic Regression Model with Skew Normal Random Errors
Source: G3 (Bethesda). 2018 Mar 27;8(5):1771–85. doi: 10.1534/g3.117.300406 (PMC5940167; doi:10.1534/g3.117.300406)
Supplement: Supplementary file 1 [file 1771FileS1.zip]

Archive with 23 entries (16 files):
- data_programs/
- data_programs/.DS_Store
- __MACOSX/
- __MACOSX/data_programs/
- __MACOSX/data_programs/._.DS_Store
- data_programs/data/
- data_programs/data/gls_2_1k.RData
- __MACOSX/data_programs/data/
- __MACOSX/data_programs/data/._gls_2_1k.RData
- data_programs/data/gls_3_1k.RData
- data_programs/data/gls_4_1k.RData
- data_programs/programs/
- data_programs/programs/.DS_Store
- __MACOSX/data_programs/programs/
- __MACOSX/data_programs/programs/._.DS_Store
- data_programs/programs/fit_sn_centered_C.R
- __MACOSX/data_programs/programs/._fit_sn_centered_C.R
- data_programs/programs/fit_sn_centered_pure_R.R
- __MACOSX/data_programs/programs/._fit_sn_centered_pure_R.R
- data_programs/programs/util_sample_sn.c
- __MACOSX/data_programs/programs/._util_sample_sn.c
- data_programs/Readme.txt
- __MACOSX/data_programs/._Readme.txt
