# Supplementary material for: A Bayesian Genomic Regression Model with Skew Normal Random Errors
Source: G3 (Bethesda). 2018 Mar 27;8(5):1771–85. doi: 10.1534/g3.117.300406 (PMC5940167; doi:10.1534/g3.117.300406)
Supplement: Supplementary file 1 [file 1771FileS1.zip › data_programs/programs/fit_sn_centered_C.R]

##########################################################################################
#Load requiered libraries
##########################################################################################
library(truncnorm)
library(sn)
library(MASS)

##########################################################################################
####Auxiliary functions
##########################################################################################

log_L=function(y,mu,sigma,rho)
{
	EU=sqrt(2/pi)*rho
	VU=1-2/pi*rho^2
	SU=sqrt(VU)
	ystar=y-mu+sigma*EU/SU
	c=log(2)-1/2*log(2*pi)+log(SU)-log(sigma)
	n=length(y)
	tmp1=0.5*(log(pi-2*rho^2)-log(pi*(1-rho^2)))
	tmp2=exp(tmp1)
	n*c-1/2*VU/sigma^2*sum(ystar^2)+sum(pnorm(q=rho*tmp2*ystar/sigma,mean = 0, sd = 1, lower.tail = TRUE, log.p = TRUE))
}

rsn=function(n,rho)
{
	m=c(0,0)
	V=matrix(c(1,rho,rho,1),nrow=2,ncol=2)
	d=mvrnorm(n=n,mu=m,Sigma=V)
	ifelse(d[,1]>0,d[,2],-d[,2])
}

rho_to_lambda=function(rho)
{
	rho/sqrt(1-rho^2)
}

lambda_to_rho=function(lambda)
{
	lambda/sqrt(1+lambda^2)
}

moda=function(z)
{
  dens=density(z)
  dens$x[dens$y == max(dens$y)] # gives the mode 
}

#eta1=log(sigma^2)
log_eta1=function(eta1,n,df,s,z,error,SU,EU,rho)
{
	sigma2=exp(eta1)
	sigma=sqrt(sigma2)
	delta=-sigma*rho*z/SU+sigma*EU/SU
	tmp1=-(df/2+n/2+1)*log(sigma2)
	tmp2=-SU^2/(2*(1-rho^2)*sigma2)*sum((error+delta)^2)-s/(2*sigma2)
	tmp3=log(sigma2)
	ans=tmp1+tmp2+tmp3
  	return(-ans)
}

#eta2=0.5*log((1+rho)/(1-rho))
log_eta2=function(eta2,n,sigma,error,z)
{
	sigma2=sigma^2
	rho=(exp(2*eta2)-1)/(1+exp(2*eta2))
	EU=sqrt(2/pi)*rho
	VU=1-2/pi*rho^2
	SU=sqrt(VU)
	delta=-sigma*rho*z/SU+sigma*EU/SU
	tmp1=-VU/(2*(1-rho^2)*sigma2)*sum((error+delta)^2)
	tmp2=-n/2*log(1-rho^2)
	tmp3=n*log(SU)
	tmp4=2*eta2-2*log(1+exp(2*eta2))
	ans=tmp1+tmp2+tmp3+tmp4
	return(-ans)
}

##########################################################################################
####End of auxiliary functions
##########################################################################################

#NAs not allowed
fit_sn_centered_no_miss=function(y,X,B=5000,burnIn=2500, thin=10,
                         R2=0.5,dfb=5,dfsigma2=5,
                         v1=0.04,v2=0.04)
{

	#Fit the model y=beta0+e, where e~SN(0,sigma,gamma_1)
	fit_sn=selm(y~1)
	cp=as.vector(fit_sn@param$cp)
	dp=as.vector(fit_sn@param$dp)

	beta0=cp[1]
	sigma=cp[2]
	lambda=dp[3]
	rho=lambda_to_rho(lambda)
	
	EU=sqrt(2/pi)*rho
	VU=1-2/pi*rho^2
	SU=sqrt(VU)

	p=ncol(X)
	n=length(y)

	x2=colSums(X*X)
	sx=colSums(X)
	sumMeanXSq = sum((apply(X,2L,mean))^2)
	MSx=sum(x2)/n-sumMeanXSq
	Vy=sigma^2
	sb=(Vy*R2)/(MSx)*(dfb-2)
	cat("sb=",sb,"\n")

	ssigma2 = Vy*(1 - R2)*(dfsigma2+2) 
	cat("ssigma2=",ssigma2,"\n")

	beta=rnorm(n=ncol(X),0,sd=0.1)
	z=abs(rnorm(n))

	sigma2beta=var(y)/4/sum(x2/n)

	error=as.vector(y-X%*%beta)
	error=error-beta0

	#Objects to store the samples
	Betas=matrix(NA,nrow=B,ncol=ncol(X))
	Sigma=rep(NA,B)
	Rho=rep(NA,B)
	Beta0=rep(NA,B)
	Sigma2beta=rep(NA,B)


	accept_rate_sigma2=0
	accept_rate_rho=0

	Xv=as.vector(X)
	
	nSums=0
	post_logLik=0
	
	for(iter in 1:B)
	{
		cat("iter=",iter,"beta0=",round(beta0,4),"sigma=",round(sigma,4),"rho=",round(rho,4),"\n")
	
		########################################
		#Sample from beta0
		########################################
	
		delta=-sigma*rho*z/SU+sigma*EU/SU
	
		yc=error+beta0+delta
		c1=n+(1-rho^2)*sigma^2/(SU^2*1000)
		c2=sum(yc)
		m=c2/c1
		v=(1-rho^2)*sigma^2/(SU^2*c1)
		
		beta0_old=beta0
		beta0_new=rnorm(1,m,sqrt(v))
		beta0=beta0_new
		
		#Update the error
		error=error+(beta0_old-beta0_new)
		Beta0[iter]=beta0
	
		########################################
		#Sample from beta1,...,betap
		########################################
	
		out=.Call("sample_beta_c",n, p, Xv, x2, sx, beta, error, sigma, z, 
	    	      rho, sigma2beta, EU, SU)
		beta=out[[1]]
		error=out[[2]]
	
		Betas[iter,]=beta
	
		#for(j in 1:p)
		#{
		#	yc=error+X[,j]*beta[j]+delta
		#	c1=x2[j]+(1-rho^2)*sigma^2/(SU^2*sigma2beta)
		#	c2=sum(yc*X[,j])
		#	m=c2/c1
		#	v=(1-rho^2)*sigma^2/(SU^2*c1)
		#	
		#	bold=beta[j]
		#	bnew=rnorm(1,m,sqrt(v))
		#	beta[j]=bnew
		#	
		#	#Update the error
		#	error=error+(bold-bnew)*X[,j]
		#}
		#Betas[iter,]=beta
	
	
	
		########################################
		#Sample from z
		########################################
	
		z=rtruncnorm(n=n,a=0, b=Inf, mean = rho*((error/sigma)*SU+EU), sd = sqrt(1-rho^2))
	
		######################################################################################
		#Sample from sigma^2_\beta
		######################################################################################
	
    	escala=as.numeric(crossprod(beta)) + sb
    	sigma2beta=escala/rchisq(1,df=dfb+p)
    	Sigma2beta[iter]=sigma2beta
    
	
		######################################################################################     	
		#Sample from sigma
		######################################################################################
		eta1=log(sigma^2)
		eta1p=eta1+rnorm(n=1,mean=0,sd=sqrt(v1))
	
		U_eta1=log_eta1(eta1,n,dfsigma2,ssigma2,z,error,SU,EU,rho)
		U_eta1p=log_eta1(eta1p,n,dfsigma2,ssigma2,z,error,SU,EU,rho)
	
		accept = (U_eta1-U_eta1p) > log(runif(1))
	
		if(accept)
		{
			sigma2=exp(eta1p)
			sigma=sqrt(sigma2)
			accept_rate_sigma2=accept_rate_sigma2+1
		}
    
    	Sigma[iter]=sigma
    
    	######################################################################################     	
		#Sample from rho
		######################################################################################
	
		eta2=0.5*log((1+rho)/(1-rho))
		eta2p=eta2+rnorm(n=1,mean=0,sd=sqrt(v2))
	
		U_eta2=log_eta2(eta2,n,sigma,error,z)
		U_eta2p=log_eta2(eta2p,n,sigma,error,z)
	
		accept = (U_eta2-U_eta2p) > log(runif(1))

		if (accept) {
        	rho=(exp(2*eta2p)-1)/(1+exp(2*eta2p))
        	accept_rate_rho=accept_rate_rho+1;
    	}
    
    	EU=sqrt(2/pi)*rho
		VU=1-2/pi*rho^2
		SU=sqrt(VU)
		Rho[iter]=rho
		
		
		if(iter>burnIn & iter%%thin == 0)
		{
			#mu=y-error
			nSums=nSums+1
			k=(nSums-1)/nSums
			logLik=log_L(y,y-error,sigma,rho)
			post_logLik = post_logLik * k + logLik/nSums
		}
		
	}
	
	#Burn-in and thin
	
	Beta0=Beta0[(burnIn+1):B]
	index=seq(1,length(Beta0),by=thin)
	Beta0=Beta0[index]
	Betas=Betas[(burnIn+1):B,]
	Betas=Betas[index,]
	Sigma=Sigma[(burnIn+1):B]
	Sigma=Sigma[index]
	Rho=Rho[(burnIn+1):B]
	Rho=Rho[index]
	Sigma2beta=Sigma2beta[(burnIn+1):B]
	Sigma2beta=Sigma2beta[index]
	rm(index)
	
	#LogLikAtPostMean
	
	logLikAtPostMean=log_L(y,mean(Beta0)+as.vector(X%*%colMeans(Betas)),mean(Sigma),mean(Rho))
	
	pD = -2 * (post_logLik - logLikAtPostMean)
	DIC = pD - 2 * post_logLik
	
	fit=list()
	fit$logLikAtPostMean=logLikAtPostMean
	fit$postMeanLogLik=post_logLik
	fit$pD=pD
	fit$DIC=DIC
	
	return(list(beta0=Beta0,betas=Betas,sigma=Sigma,rho=Rho,
				sigma2beta=Sigma2beta,
	            accept_rate_rho=accept_rate_rho/B, accept_rate_sigma=accept_rate_sigma2/B,
	            fit=fit))
}

#NAs allowed
#loss can be "mse" or "0-1"

fit_sn_centered=function(y,X,B=5000,burnIn=2500, thin=10,
                         R2=0.5,dfb=5,dfsigma2=5,
                         v1=0.04,v2=0.04,loss="mse")
{
	isNA=any(is.na(y))
	
	if(isNA)
	{
		cat("Missing values FOUND\n");
		
		index=is.na(y)
		
		#Training
		ytrn=y[!index]
		Xtrn=X[!index,]
		
		fit=fit_sn_centered_no_miss(y=ytrn,X=Xtrn,B=B,burnIn=burnIn, thin=thin,
            	             		R2=R2,dfb=dfb,dfsigma2=dfsigma2,
                   		      		v1=v1,v2=v2)
		
	}else{
		cat("Missing values NOT FOUND\n")
		fit=fit_sn_centered_no_miss(y=y,X=X,B=B,burnIn=burnIn, thin=thin,
            	             		R2=R2,dfb=dfb,dfsigma2=dfsigma2,
                   		      		v1=v1,v2=v2)
	}
	
	if(loss=="mse")
	{
		beta0=mean(fit$beta0)
		betas=colMeans(fit$betas)
			        	
    }else{
        beta0=moda(fit$beta0)
        betas=apply(fit$betas,2,moda)
    }
    
    yHat=beta0+as.vector(X%*%betas)
    fit$yHat=yHat
    return(fit)
}

##########################################################################################
###End of Gibbs and Metropolis
##########################################################################################

#Example 1, wheat dataset

if(FALSE)
{

	set.seed(123)
	
	setwd("~/Documents/Documentos Paulino/Asesorados/Rocio Acosta/Paper 2/G3/data_programs/programs")

	#Replace with dyn.load("util_sample_sn.dll") in Windows
	dyn.load("util_sample_sn.so") 

	library(BGLR)
	data(wheat)
	X=wheat.X
	y=wheat.Y[,1]
	sets=wheat.sets
	yNa=y
	whichNa=(sets==2)
	yNa[whichNa]=NA
	fm=fit_sn_centered(yNa,X,B=10000,burnIn=5000,thin=1)

	plot(y,fm$yHat,xlab="Phenotype",
    	 ylab="Pred. Gen. Value" ,cex=.8,bty="L")
	points(x=y[whichNa],y=fm$yHat[whichNa],col=2,cex=.8,pch=19)
	legend("topleft", legend=c("training","testing"),bty="n",
    	    pch=c(1,19),col=c("black","red"))
    
    #log_L(y,fm$yHat,mean(fm$sigma),mean(fm$rho))
    
    fm2=BGLR(y=yNa,ETA=list(list(X=X,model="BRR")),nIter=10000,burnIn=5000,thin=10)
	unlink("*.dat")    

	dyn.unload("util_sample_sn.so")
}

#Example 2, GLS data
if(FALSE)
{
	setwd("~/Documents/Documentos Paulino/Asesorados/Rocio Acosta/Paper 2/G3/data_programs/programs")
	

	#Replace with dyn.load("util_sample_sn.dll") in Windows
	dyn.load("util_sample_sn.so") 

	load("../data/gls_4_1k.RData")
	testing=sample(1:length(y),size=25,replace=FALSE)
	training=setdiff(1:length(y),testing)
	
	yNa=y
	yNa[testing]=NA
	
	fm=fit_sn_centered(yNa,X,B=10000,burnIn=5000,thin=10)
	
	quartz()
	par(mfrow=c(1,2))
	plot(fm$beta0,xlab="Iteration",ylab=expression(beta[0]),type="l")
	hist(fm$beta0,xlab=expression(beta0),main="")
	
	quartz()
	par(mfrow=c(1,2))
	plot(fm$sigma,xlab="Iteration",ylab=expression(sigma),type="l")
	hist(fm$sigma,xlab=expression(sigma),main="")
	
	quartz()
	par(mfrow=c(1,2))
	plot(fm$rho,xlab="Iteration",ylab=expression(rho),type="l")
	hist(fm$rho,xlab=expression(rho),main="")
	
	quartz()
	plot(fm$yHat,y)
	
	fm2=BGLR(y=yNa,ETA=list(list(X=X,model="BRR")),nIter=10000,burnIn=5000,thin=10)
	unlink("*.dat")
	
	dyn.unload("util_sample_sn.so")
}

#Example 3, simulated data using wheat data
if(FALSE)
{
	setwd("~/Documents/Documentos Paulino/Asesorados/Rocio Acosta/Paper 2/G3/data_programs/programs")

	#Replace with dyn.load("util_sample_sn.dll") in Windows
	dyn.load("util_sample_sn.so") 
	
	library(BGLR)
	
	data(wheat)

	X=wheat.X

	X=scale(X,center=TRUE,scale=TRUE)
	n=nrow(X)
	p=ncol(X)
	nQTL=10
	h2=0.5
	whichQTL=seq(from=floor(p/nQTL/2),by=floor(p/nQTL),length=nQTL)
	b0=rep(0,p)
	b0[whichQTL]=rnorm(n=nQTL,sd=sqrt(h2/nQTL))
	signal=as.vector(X%*%b0)

	rho=0.99
	s=1.5
	loc=3

	EU=sqrt(2/pi)*rho
	VU=1-2/pi*rho^2
	SU=sqrt(VU)

	e=rsn(n,rho=rho)
	e=(e-EU)/SU

	y=loc+signal+s*e
	
	fm=fit_sn_centered(y,X,B=10000,burnIn=5000,thin=10)
	
	fm2=BGLR(y=y,ETA=list(list(X=X,model="BRR")),nIter=10000,burnIn=5000,thin=10)
	unlink("*.dat")
}
