# Supplementary material for: A Bayesian Genomic Regression Model with Skew Normal Random Errors
Source: G3 (Bethesda). 2018 Mar 27;8(5):1771–85. doi: 10.1534/g3.117.300406 (PMC5940167; doi:10.1534/g3.117.300406)
Supplement: Supplementary file 1 [file 1771FileS1.zip › data_programs/programs/util_sample_sn.c]

/*

Compilation in Windows

R CMD SHLIB util_sample_sn.c -lRlapack -lRblas

Compilation in macOS

R CMD SHLIB util_sample_sn.c

*/

#include <R.h>
#include <Rmath.h>
#include <Rinternals.h>
#include <Rdefines.h>
#include <Rconfig.h>
#include <R_ext/Lapack.h>

SEXP sample_beta_c(SEXP n, SEXP p, SEXP X, SEXP x2, SEXP sx, SEXP beta, SEXP e, SEXP sigma, 
                 SEXP z, SEXP rho, SEXP sigma2b, SEXP EU, SEXP SU)
{
    double *xj;
    double *pX, *px2, *psx, *pb, *pe, *pz;
    double b, s, r, s2b, eu, su;
    double m, v, c1, c2;
    int inc=1;
    int j, rows, cols;

    SEXP list;	

    GetRNGstate();
	
    rows=INTEGER_VALUE(n);
    cols=INTEGER_VALUE(p);
    s=NUMERIC_VALUE(sigma);
    r=NUMERIC_VALUE(rho);
    s2b=NUMERIC_VALUE(sigma2b);
    eu=NUMERIC_VALUE(EU);
    su=NUMERIC_VALUE(SU);
	
    PROTECT(X=AS_NUMERIC(X));
    pX=NUMERIC_POINTER(X);

    PROTECT(x2=AS_NUMERIC(x2));
    px2=NUMERIC_POINTER(x2);
    
    PROTECT(sx=AS_NUMERIC(sx));
    psx=NUMERIC_POINTER(sx);

    PROTECT(beta=AS_NUMERIC(beta));
    pb=NUMERIC_POINTER(beta);

    PROTECT(e=AS_NUMERIC(e));
    pe=NUMERIC_POINTER(e);
    
    PROTECT(z=AS_NUMERIC(z));
    pz=NUMERIC_POINTER(z);
    
    for(j=0; j<cols;j++)
    {
          xj=pX+j*rows;
          b=pb[j];
          
          c2=F77_NAME(ddot)(&rows,xj,&inc,pe,&inc);
          c2+=px2[j]*b;
          c2-=s*r/su*F77_NAME(ddot)(&rows,xj,&inc,pz,&inc);
          c2+=s*eu/su*psx[j];
          
          c1=px2[j]+(1-r*r)*s*s/(su*su*s2b);
          
          m=c2/c1;
          v=(1-r*r)*s*s/(su*su*c1);
          
	  	  pb[j]= m + sqrt(v)*norm_rand();

          b-=pb[j];        

          F77_NAME(daxpy)(&rows, &b,xj,&inc, pe,&inc);
      }
        
      // Creating a list with 2 vector elements:
      PROTECT(list = allocVector(VECSXP, 2));
      // attaching b vector to list:
      SET_VECTOR_ELT(list, 0, beta);
      // attaching e vector to list:
      SET_VECTOR_ELT(list, 1, e);

      PutRNGstate();

      UNPROTECT(7);

      return(list);
}
