# Supplementary material for: A Bayesian Genomic Regression Model with Skew Normal Random Errors
Source: G3 (Bethesda). 2018 Mar 27;8(5):1771–85. doi: 10.1534/g3.117.300406 (PMC5940167; doi:10.1534/g3.117.300406)
Supplement: Supplementary file 1 [file 1771FileS1.zip › data_programs/Readme.txt]

Data sets and programs for the draft:

"A Bayesian Genomic Regression Model with Skew Normal Random Errors".

There are two folders: 

├── data
│   ├── gls_2_1k.RData
│   ├── gls_3_1k.RData
│   └── gls_4_1k.RData
└── programs
    ├── fit_sn_centered_C.R
    ├── fit_sn_centered_pure_R.R
    └── util_sample_sn.c

The data folder contains the genotypic and phenotypic data using in 
the application with real maize data. The files can be read in R 
using the "load()" function, e.g., 

load("gls_2_1k.RData")

Once that a dataset has been loaded two objects X and y will be available. 
y is a vector with the phenotypic information and X is a matrix with the marker codes.

gls_2_1k.RData contains the information for Kakamega.
gls_3_1k.RData contains the information for Santa Catalina.
gls_2_1k.RData contains the information for San Pedro Lagunillas.

The folder programs contains a couple of R scripts that can be used to
fit the BSN model described in the draft of the paper. 

The file "fit_sn_centered_pure_R.R" contains code for fitting the BSN model in R.

The file "fit_sn_centered_C.R" fits the BSN model combining code written in R and 
compiled code written in the C programming language. The resulting script can be 
executed much faster, but the user needs to compile the C routines and make them 
Available into R before proceeding.

The C code should be compiled from the command line of the operating system, e.g.

R CMD SHLIB util_sample_sn.c

See the document "Writing R Extensions" for further details. Once that the file has been 
compiled a file containing the binary code 
(e.g. a util_sample_sn.dll in Windows and util_sample_sn.so in UNIX) should be available. 
The routines contained in this  file can be loaded into R using the function "dyn.load()". 

Both scrips contains examples with real and simulated datasets.
